# Supplementary material for: Glassy-like Metal Oxide Particles Embedded on Micrometer Thicker Alginate Films as Promising Wound Healing Nanomaterials
Source: Int J Mol Sci. 2022 May 17;23(10):5585. doi: 10.3390/ijms23105585 (PMC9142123; doi:10.3390/ijms23105585)
Supplement: Supplementary file 1 [file ijms-23-05585-s001.zip]

Archive with 1 entries (1 files):
- ijms-1713926-supplementary.pdf
